# Supplementary material for: Diet Diversity and Feeding Practices in Toddlers with and Without Food Allergy—A Cross-Sectional Study
Source: Nutrients. 2025 Oct 13;17(20):3212. doi: 10.3390/nu17203212 (PMC12566712; doi:10.3390/nu17203212)
Supplement: Supplementary file 1 [file nutrients-17-03212-s001.zip]

Archive with 1 entries (1 files):
- nutrients-3914178-supplementary.pdf
